# Supplementary material for: The spectral sensitivity of Drosophila photoreceptors
Source: Sci Rep. 2020 Oct 26;10:18242. doi: 10.1038/s41598-020-74742-1 (PMC7588446; doi:10.1038/s41598-020-74742-1)
Supplement: Supplementary file 2 — Supplementary Data 1. [file 41598_2020_74742_MOESM2_ESM.xlsx]

## Sheet: Sheet 1
				Rh1		Rh3		Rh4		Rh5		Rh6			Rh1		Rh6
			Wavelength (nm)	Mean	Standard devation	Mean	Standard devation	Mean	Standard devation	Mean	Standard devation	Mean	Standard devation	Wavelength (nm)	Mean	Standard devation	Mean	Standard deviation
			315	2.49595	0.564564	0.879302	0.163967	0.421612	0.0827946	0.263403	0.0978282	1.02768	0.261106	450	4.50555	1.30472	0.98071	0.254551
			320	2.86487	0.602695	0.966333	0.150117	0.456672	0.110412	0.290073	0.082149	1.0653	0.247417	455	4.59504	1.27527	1.01187	0.285901
			325	3.26399	0.650185	1.01553	0.125273	0.475478	0.116645	0.303632	0.0854706	1.11118	0.257059	460	4.65989	1.29394	1.05074	0.307949
			330	3.55428	0.706054	1.05347	0.126616	0.493653	0.12032	0.29498	0.0879676	1.15094	0.253939	465	4.71859	1.31733	1.08483	0.301247
			335	3.71452	0.722755	1.03357	0.127521	0.496567	0.101477	0.285656	0.0963039	1.17886	0.317773	470	4.71881	1.34969	1.12561	0.292272
			340	3.70158	0.765234	1.01448	0.148527	0.509192	0.110599	0.279391	0.0992269	1.1784	0.349948	475	4.85397	1.41737	1.16734	0.298946
			345	3.80522	0.729696	0.992578	0.150134	0.51916	0.102995	0.28677	0.0981461	1.18594	0.356332	480	4.87722	1.41509	1.21788	0.305594
			350	3.89836	0.721755	0.96325	0.145836	0.528454	0.103728	0.292787	0.0861459	1.19694	0.301339	485	4.97694	1.44636	1.23107	0.307705
			355	3.93216	0.670094	0.939015	0.128117	0.526498	0.084095	0.297077	0.0800371	1.20364	0.282073	490	4.87077	1.43184	1.23981	0.297218
			360	3.77768	0.720355	0.90404	0.129482	0.52808	0.0824078	0.302499	0.0892838	1.22999	0.289739	495	4.85766	1.43615	1.27374	0.300117
			365	3.75949	0.758611	0.874326	0.124495	0.520109	0.088927	0.309731	0.110329	1.21267	0.307057	500	4.77121	1.44661	1.32351	0.298057
			370	3.82289	0.776129	0.81866	0.125441	0.51012	0.0918811	0.327696	0.109195	1.21221	0.316328	505	4.70128	1.415	1.37972	0.293417
			375	3.76445	0.79846	0.761911	0.120322	0.495908	0.100217	0.34667	0.122896	1.20409	0.320347	510	4.62609	1.41975	1.40825	0.322684
			380	3.26665	0.699594	0.68608	0.118678	0.484239	0.0971967	0.373059	0.115627	1.19734	0.306234	515	4.48197	1.36345	1.43836	0.353064
			385	2.63115	0.563069	0.622205	0.114856	0.469731	0.0976106	0.403974	0.113856	1.20586	0.29437	520	4.38077	1.31461	1.45658	0.361639
			390	2.16284	0.485781	0.511125	0.102445	0.431555	0.0794587	0.428472	0.112654	1.18144	0.270953	525	4.17118	1.25152	1.46134	0.355285
			395	2.02093	0.453041	0.411052	0.0846431	0.390207	0.0752527	0.467565	0.11423	1.18385	0.280218	530	3.91616	1.21038	1.46593	0.33876
			400	2.02334	0.48552	0.303106	0.0680118	0.341539	0.072344	0.494643	0.119885	1.17686	0.262645	535	3.58507	1.19752	1.46843	0.358721
			405	2.09719	0.484251	0.230835	0.0468114	0.296847	0.0694761	0.525913	0.112202	1.18656	0.25132	540	3.31314	1.18139	1.48878	0.374228
			410	2.14207	0.488052	0.168453	0.0374608	0.255382	0.0584003	0.531805	0.119866	1.18789	0.232478	545	3.11412	1.18392	1.53897	0.389756
			415	2.206	0.507519	0.124594	0.036854	0.219706	0.0543947	0.541572	0.129347	1.18949	0.247141	550	3.0144	1.22058	1.58827	0.400371
			420	2.25509	0.548201	0.0921856	0.0388791	0.185559	0.0464671	0.543157	0.133629	1.20544	0.273589	555	2.91393	1.20667	1.66095	0.413305
			425	2.34087	0.539012	0.0716284	0.0347738	0.144944	0.0425445	0.548637	0.133709	1.2324	0.274758	560	2.96996	1.29423	1.75959	0.465277
			430	2.39562	0.530199	0.0542224	0.0175356	0.113642	0.0346145	0.555857	0.134791	1.26355	0.269928	565	2.96991	1.30712	1.87348	0.495566
			435	2.43038	0.489923	0.0486556	0.0168911	0.0977188	0.0358944	0.560822	0.138542	1.2916	0.25513	570	3.07397	1.40621	1.98102	0.521408
			440	2.41099	0.516331	0.045565	0.012623	0.0862892	0.03285	0.552809	0.136773	1.3201	0.25353	575	3.06724	1.45265	2.04898	0.513419
			445	2.46156	0.538516	0.0507979	0.0123358	0.0755388	0.0318249	0.545424	0.137226	1.34391	0.255377	580	3.04744	1.49104	2.13418	0.519225
			450	2.54424	0.539365	0.0495429	0.0207611	0.0663906	0.0242411	0.537997	0.131656	1.38463	0.262002	585	2.92451	1.49655	2.20536	0.510778
			455	2.67353	0.561302	0.0492264	0.0138531	0.0644034	0.0219284	0.537837	0.136591	1.43864	0.263753	590	2.78842	1.48952	2.25636	0.511287
			460	2.73373	0.544027	0.0445891	0.0109056	0.0624255	0.0177441	0.526926	0.138565	1.49947	0.262242	595	2.65687	1.49718	2.27329	0.514857
			465	2.73177	0.512844	0.0512117	0.0328652	0.060947	0.0215858	0.502768	0.136573	1.56875	0.242126	600	2.4932	1.46962	2.28053	0.517168
			470	2.69857	0.505102	0.0511835	0.0256973	0.0592786	0.0224746	0.475812	0.119834	1.61058	0.250739	605	2.28049	1.43827	2.27865	0.516393
			475	2.69211	0.495866	0.0530845	0.0260276	0.055819	0.0246902	0.437183	0.106887	1.65296	0.256412	610	2.01583	1.41633	2.27084	0.494275
			480	2.73321	0.51151	0.0408835	0.0115079	0.0539954	0.0207758	0.402522	0.0912644	1.67522	0.270283	615	1.7432	1.39519	2.25121	0.478107
			485	2.79986	0.4992	0.0436904	0.0114234	0.0571888	0.00953135	0.357547	0.0901267	1.71705	0.282624	620	1.46363	1.3223	2.20618	0.420902
			490	2.81398	0.50553	0.0410539	0.00939109	0.0539028	0.00768658	0.311671	0.0939588	1.75757	0.268866	625	1.23097	1.25503	2.13619	0.400003
			495	2.78636	0.513964	0.0460263	0.00872384	0.0508612	0.0191025	0.270604	0.0899505	1.79592	0.268259	630	1.03069	1.1777	2.04841	0.374081
			500	2.68338	0.500919	0.0426785	0.00690168	0.0427528	0.0177426	0.232786	0.0838296	1.82169	0.250793	635	0.830411	1.09485	1.95486	0.385847
			505	2.61835	0.484643	0.0388912	0.00888308	0.0452227	0.0189284	0.203816	0.0649895	1.87453	0.251166	640	0.675852	0.905415	1.809	0.36373
			510	2.50608	0.504711	0.0396505	0.0146551	0.0441398	0.0106279	0.169055	0.0603936	1.90246	0.25677	645	0.598517	0.759452	1.63884	0.352674
			515	2.40217	0.475491	0.0462051	0.0222773	0.043106	0.00998973	0.153671	0.0544262	1.92721	0.265218	650	0.55222	0.555808	1.44606	0.337591
			520	2.24203	0.471326	0.0459489	0.0250978	0.0418796	0.00589079	0.134837	0.0565969	1.92971	0.30443	655	0.503792	0.443229	1.25212	0.324523
			525	2.10779	0.435037	0.0492904	0.0252386	0.0383384	0.0148824	0.13398	0.0481156	1.95922	0.312981	660	0.395145	0.279091	1.03841	0.300078
			530	1.95953	0.437827	0.0414077	0.0147482	0.0412198	0.0156254	0.111124	0.039332	1.97833	0.336182	665	0.312	0.165814	0.826946	0.272447
			535	1.80842	0.411584	0.0463582	0.0169123	0.0413177	0.0144069	0.103077	0.0294847	1.98334	0.31391	670	0.235045	0.106945	0.672603	0.250504
			540	1.62467	0.388357	0.0395997	0.017062	0.0481184	0.0105047	0.0930919	0.0372743	1.97242	0.313432	675	0.188268	0.0829821	0.527235	0.229092
			545	1.48337	0.368412	0.0409321	0.0117628	0.0423711	0.00337134	0.090806	0.038872	1.99289	0.317579	680	0.189458	0.0626353	0.426803	0.195588
			550	1.34515	0.362596	0.0385099	0.0115477	0.0384942	0.0192394	0.0821559	0.0411687	2.0126	0.344303	685	0.166334	0.0778624	0.31886	0.147241
														690	0.17561	0.094486	0.258257	0.117042
														695	0.184514	0.0872372	0.226332	0.0939757
														700	0.238726	0.104252	0.22376	0.0858684
