# Supplementary material for: The spectral sensitivity of Drosophila photoreceptors
Source: Sci Rep. 2020 Oct 26;10:18242. doi: 10.1038/s41598-020-74742-1 (PMC7588446; doi:10.1038/s41598-020-74742-1)
Supplement: Supplementary file 3 — Supplementary Data 2. [file 41598_2020_74742_MOESM3_ESM.xlsx]

## Sheet: Figure 3 statistics
		Rh1						Rh3						Rh4						Rh5
		Wavelength (nm)	p-value	CI1	CI2	tstat	df	Wavelength (nm)	p-value	CI1	CI2	tstat	df	Wavelength (nm)	p-value	CI1	CI2	tstat	df	Wavelength (nm)	p-value	CI1	CI2	tstat	df
		315	1.2733e-05	0.13924	0.51626	7.9288	10	315	0.41673	-0.26151	0.17957	-0.84714	10	315	0.0038029	-0.24672	0.024156	-3.7469	10	315	4.7829e-05	0.096227	0.48935	6.7928	10
		320	1.0225e-05	0.15867	0.56409	8.1297	10	320	0.34547	-0.168	0.10807	-0.99011	10	320	0.11711	-0.18703	0.0848	-1.715	10	320	1.7994e-06	0.17884	0.48631	9.8655	10
		325	3.0601e-06	0.20855	0.60934	9.3062	10	325	0.10196	-0.086242	0.037417	-1.8005	10	325	0.51367	-0.22661	0.16801	-0.67714	10	325	4.5841e-07	0.21186	0.49284	11.437	10
		330	1.5551e-06	0.24613	0.65701	10.024	10	330	0.11344	-0.023604	0.052588	1.7348	10	330	0.75483	-0.22687	0.19703	-0.32098	10	330	8.307e-07	0.19092	0.47318	10.729	10
		335	1.677e-07	0.30915	0.6544	12.727	10	335	0.35162	-0.054334	0.083962	0.97699	10	335	0.54524	-0.18575	0.1409	-0.62615	10	335	1.8642e-06	0.17107	0.46729	9.8273	10
		340	2.3926e-07	0.30333	0.66276	12.257	10	340	0.17609	-0.076254	0.14778	1.4559	10	340	0.96618	-0.14499	0.14778	0.043472	10	340	4.7724e-06	0.14605	0.45599	8.8581	10
		345	8.5318e-08	0.33624	0.67305	13.665	10	345	0.12425	-0.070021	0.15156	1.6781	10	345	0.63482	-0.095915	0.119	0.48984	10	345	5.0343e-06	0.16014	0.5042	8.8054	10
		350	9.0184e-08	0.33476	0.67305	13.586	10	350	0.022258	-0.044659	0.17446	2.7014	10	350	0.046182	-0.058351	0.17452	2.2749	10	350	6.6469e-07	0.20743	0.50166	10.99	10
		355	1.4959e-07	0.32176	0.67443	12.882	10	355	0.0039024	-0.017226	0.17228	3.7312	10	355	0.058194	-0.083029	0.22965	2.1384	10	355	8.287e-07	0.21116	0.52319	10.732	10
		360	1.6876e-07	0.2973	0.62966	12.719	10	360	0.0107	-0.030793	0.16549	3.1295	10	360	0.006942	-0.034818	0.23542	3.3852	10	360	8.7326e-07	0.20274	0.5053	10.672	10
		365	1.0043e-07	0.30502	0.61854	13.433	10	365	0.025899	-0.04852	0.17875	2.6132	10	365	0.069694	-0.057334	0.14941	2.031	10	365	3.3799e-05	0.11608	0.53647	7.0788	10
		370	6.451e-08	0.3176	0.62217	14.071	10	370	0.31916	-0.10656	0.17018	1.0483	10	370	0.85978	-0.11518	0.10637	-0.18126	10	370	2.3155e-05	0.13054	0.54983	7.3999	10
		375	4.0342e-08	0.32888	0.62244	14.778	10	375	0.24969	-0.11488	0.19899	1.2221	10	375	0.13168	-0.23055	0.10849	-1.6417	10	375	0.00013027	0.083034	0.60524	6.0105	10
		380	1.0421e-08	0.30952	0.53639	17.004	10	380	0.56066	-0.15109	0.19703	0.60186	10	380	0.27259	-0.21739	0.12916	-1.161	10	380	2.4923e-05	0.14293	0.61249	7.3366	10
		385	1.2487e-09	0.27215	0.42188	21.138	10	385	0.32155	-0.13255	0.21115	1.0429	10	385	0.71369	-0.17908	0.15169	-0.3775	10	385	1.2282e-05	0.17411	0.64098	7.9616	10
		390	4.9167e-08	0.19198	0.36856	14.476	10	390	0.81249	-0.17232	0.19176	0.24357	10	390	0.68198	-0.13242	0.15942	0.42196	10	390	1.4191e-05	0.17738	0.67202	7.8309	10
		395	3.2559e-07	0.15667	0.35235	11.862	10	395	0.97282	-0.18588	0.18305	-0.034929	10	395	0.27387	-0.12725	0.21384	1.1578	10	395	1.2088e-05	0.19485	0.71514	7.976	10
		400	8.5073e-07	0.13891	0.34519	10.702	10	400	0.61114	-0.2068	0.16411	-0.52483	10	400	0.11182	-0.12112	0.27107	1.7437	10	400	2.4949e-05	0.17672	0.75746	7.3357	10
		405	2.5975e-07	0.14878	0.32755	12.151	10	405	0.46528	-0.17778	0.12704	-0.75915	10	405	0.06529	-0.11008	0.29309	2.0699	10	405	1.2238e-05	0.21861	0.80425	7.9648	10
		410	6.5956e-07	0.12724	0.30747	10.999	10	410	0.38211	-0.1538	0.10243	-0.91424	10	410	0.030976	-0.089015	0.30673	2.5088	10	410	2.5703e-05	0.18269	0.78861	7.3102	10
		415	2.1528e-06	0.10142	0.28233	9.6736	10	415	0.34096	-0.14589	0.093419	-0.99985	10	415	0.032397	-0.093672	0.31753	2.4826	10	415	2.5236e-05	0.17526	0.75322	7.3259	10
		420	0.00012448	0.035969	0.25697	6.0447	10	420	0.33076	-0.14281	0.090509	-1.0223	10	420	0.026686	-0.081242	0.29593	2.5957	10	420	4.8934e-05	0.13076	0.66946	6.7743	10
		425	0.0032404	-0.01952	0.22925	3.8447	10	425	0.2316	-0.13254	0.074669	-1.2736	10	425	0.11255	-0.095537	0.21338	1.7396	10	425	8.3022e-05	0.10102	0.61453	6.3546	10
		430	0.156	-0.082643	0.16644	1.5341	10	430	0.084018	-0.11	0.044852	-1.9185	10	430	0.27911	-0.089908	0.15015	1.1444	10	430	0.00024094	0.049294	0.49932	5.5593	10
		435	0.26375	-0.16258	0.095553	-1.1841	10	435	0.069945	-0.093531	0.035934	-2.0288	10	435	0.76523	-0.10696	0.12239	0.30688	10	435	0.00039997	0.021264	0.32336	5.2023	10
		440	0.0012578	-0.23571	0.0031956	-4.4383	10	440	0.062976	-0.068199	0.025313	-2.0914	10	440	0.9199	-0.11933	0.12485	0.10313	10	440	0.10283	-0.098268	0.22588	1.7953	10
		445	0.00012765	-0.30838	-0.042689	-6.0258	10	445	0.060309	-0.072693	0.026596	-2.1172	10	445	0.69786	-0.14143	0.11864	-0.39959	10	445	0.84172	-0.16561	0.1812	0.20495	10
		450	7.4729e-06	-0.34714	-0.10329	-8.4236	10	450	0.09501	-0.077241	0.032765	-1.8438	10	450	0.4835	-0.14309	0.10371	-0.72767	10	450	0.078792	-0.17883	0.071423	-1.9573	10
		455	2.5763e-06	-0.38701	-0.13569	-9.4845	10	455	0.1184	-0.090689	0.041263	-1.7082	10	455	0.4757	-0.13087	0.094279	-0.74106	10	455	0.0033074	-0.17876	0.015511	-3.8321	10
		460	1.0186e-06	-0.42951	-0.16932	-10.496	10	460	0.20138	-0.06005	0.032342	-1.3676	10	460	0.39282	-0.095425	0.064171	-0.89303	10	460	0.025804	-0.24094	0.065309	-2.6153	10
		465	4.9658e-07	-0.4631	-0.19745	-11.34	10	465	0.73245	-0.063012	0.053992	-0.35157	10	465	0.77395	-0.092085	0.10483	0.29511	10	465	0.12113	-0.20798	0.095317	-1.694	10
		470	7.8565e-07	-0.50816	-0.20631	-10.794	10	470	0.91275	-0.044421	0.046666	0.11237	10	470	0.56854	-0.078184	0.1014	0.5896	10	470	0.98896	-0.21577	0.21444	-0.014184	10
		475	1.8291e-07	-0.50469	-0.23662	-12.611	10	475	0.70543	-0.040953	0.048591	0.389	10	475	0.35686	-0.069782	0.10729	0.96593	10	475	0.81801	-0.24416	0.27084	0.23625	10
		480	2.3892e-07	-0.52371	-0.23972	-12.259	10	480	0.91815	-0.035149	0.036812	0.10538	10	480	0.24451	-0.050208	0.087565	1.2365	10	480	0.4591	-0.23946	0.33676	0.77	10
		485	6.5326e-08	-0.52188	-0.26616	-14.053	10	485	0.68183	-0.026041	0.031354	0.42218	10	485	0.20794	-0.053446	0.098221	1.3463	10	485	0.73006	-0.2835	0.33135	0.35487	10
		490	4.8077e-08	-0.54898	-0.28643	-14.51	10	490	0.30944	-0.033047	0.020479	-1.0708	10	490	0.14742	-0.046211	0.094749	1.5703	10	490	0.94477	-0.35308	0.36425	0.071034	10
		495	9.4551e-09	-0.56023	-0.32515	-17.175	10	495	0.99223	-0.030665	0.0308	0.0099892	10	495	0.3135	-0.067403	0.10829	1.0613	10	495	0.9708	-0.34757	0.3419	-0.037531	10
		500	7.1874e-10	-0.56168	-0.3714	-22.362	10	500	0.67301	-0.037759	0.031187	-0.4347	10	500	0.33854	-0.045545	0.071298	1.0051	10	500	0.72633	-0.27682	0.32427	0.36001	10
		505	4.2479e-10	-0.56594	-0.38258	-23.591	10	505	0.55638	-0.024235	0.031699	0.60856	10	505	0.2658	-0.049911	0.084705	1.1787	10	505	0.46762	-0.2001	0.27951	0.75507	10
		510	1.232e-10	-0.57867	-0.41009	-26.748	10	510	0.89804	-0.026347	0.02791	0.13143	10	510	0.28435	-0.043289	0.071851	1.1313	10	510	0.54363	-0.15113	0.19946	0.62872	10
		515	6.421e-10	-0.61278	-0.40716	-22.62	10	515	0.43765	-0.034918	0.049965	0.80844	10	515	0.037508	-0.018697	0.060129	2.397	10	515	0.4419	-0.12933	0.18442	0.80072	10
		520	1.2027e-09	-0.66904	-0.43233	-21.219	10	520	0.76437	-0.044897	0.051402	0.30804	10	520	0.22884	-0.03614	0.064399	1.2818	10	520	0.3455	-0.10113	0.15722	0.99005	10
		525	3.2408e-10	-0.69355	-0.47398	-24.249	10	525	0.4896	-0.034105	0.046837	0.71731	10	525	0.33385	-0.038698	0.060868	1.0154	10	525	0.13923	-0.081664	0.1705	1.6066	10
		530	1.2025e-10	-0.74486	-0.52832	-26.813	10	530	0.84415	-0.035451	0.032447	-0.20176	10	530	0.21198	-0.052146	0.09524	1.3334	10	530	0.25524	-0.063667	0.1095	1.2069	10
		535	8.8706e-11	-0.79974	-0.5733	-27.652	10	535	0.65302	-0.041673	0.051099	0.46337	10	535	0.10776	-0.042838	0.097012	1.7665	10	535	0.28032	-0.067007	0.11174	1.1413	10
		540	1.8751e-10	-0.85558	-0.59713	-25.633	10	540	0.53416	-0.05281	0.039743	-0.64385	10	540	0.030349	-0.03025	0.10502	2.5207	10	540	0.18991	-0.051472	0.097377	1.4064	10
		545	5.4009e-10	-0.87068	-0.58278	-23.022	10	545	0.8677	-0.029567	0.027431	-0.17091	10	545	0.056004	-0.024367	0.068265	2.1611	10	545	0.14441	-0.024798	0.051178	1.5834	10
		550	4.2188e-09	-0.87248	-0.52981	-18.662	10	550	0.86229	-0.046194	0.042724	-0.17798	10	550	0.53446	-0.060531	0.080415	0.64336	10	550	0.46948	-0.090978	0.065226	-0.75183	10

## Sheet: Figure 4 statistics
		Rh1						Rh3						Rh4						Rh5
		Wavelength (nm)	p-value	CI1	CI2	tstat	df	Wavelength (nm)	p-value	CI1	CI2	tstat	df	Wavelength (nm)	p-value	CI1	CI2	tstat	df	Wavelength (nm)	p-value	CI1	CI2	tstat	df
		315	5.4138e-05	0.12236	0.6457	6.6927	10	315	0.31238	-0.17488	0.10872	-1.0639	10	315	0.075517	-0.15208	0.059908	-1.9828	10	315	0.032318	-0.44909	0.13237	-2.4841	10
		320	1.3043e-05	0.18011	0.67095	7.907	10	320	0.21196	-0.10108	0.05534	-1.3335	10	320	0.87217	-0.18154	0.16886	-0.16508	10	320	0.1941	-0.2859	0.15218	-1.392	10
		325	1.298e-06	0.28391	0.74118	10.223	10	325	0.14633	-0.07582	0.036892	-1.575	10	325	0.86858	-0.21638	0.20085	-0.16976	10	325	0.1544	-0.2288	0.11324	-1.5407	10
		330	2.8655e-06	0.27942	0.80885	9.374	10	330	0.22152	-0.034654	0.062403	1.3038	10	330	0.82366	-0.22506	0.20356	-0.22876	10	330	0.19544	-0.28905	0.1542	-1.3875	10
		335	6.6164e-07	0.36045	0.87131	10.996	10	335	0.24704	-0.046335	0.080542	1.2295	10	335	0.54668	-0.17013	0.12918	-0.62388	10	335	0.099022	-0.30973	0.13313	-1.8185	10
		340	5.4484e-07	0.37012	0.87643	11.227	10	340	0.85024	-0.11028	0.12007	0.19377	10	340	0.85463	-0.1395	0.12845	-0.18801	10	340	0.066666	-0.28007	0.10592	-2.0575	10
		345	9.7763e-09	0.49871	0.86097	17.116	10	345	0.57045	-0.14872	0.11482	-0.58663	10	345	0.76623	-0.094693	0.10829	0.30553	10	345	0.11144	-0.24566	0.10964	-1.7458	10
		350	1.9269e-11	0.61703	0.82017	32.264	10	350	0.13648	-0.16666	0.07932	-1.6192	10	350	0.93695	-0.1121	0.11616	0.081112	10	350	0.21871	-0.21429	0.11852	-1.3124	10
		355	4.7396e-11	0.61598	0.84159	29.462	10	355	0.045988	-0.15244	0.050896	-2.2774	10	355	0.95598	-0.1197	0.11677	-0.056594	10	355	0.9503	-0.18311	0.17804	-0.063914	10
		360	1.0308e-08	0.50512	0.87479	17.023	10	360	0.0448	-0.17085	0.05653	-2.2928	10	360	0.1368	-0.084774	0.040378	-1.6177	10	360	0.8349	-0.1559	0.17125	0.21393	10
		365	4.4737e-09	0.51104	0.84421	18.55	10	365	0.10368	-0.18183	0.079314	-1.7903	10	365	0.43988	-0.12125	0.084888	-0.80438	10	365	0.8168	-0.21113	0.1902	-0.23785	10
		370	5.9458e-10	0.5834	0.87515	22.798	10	370	0.12683	-0.20819	0.096814	-1.6653	10	370	0.18668	-0.12769	0.067128	-1.4177	10	370	0.94129	-0.19717	0.20381	0.075518	10
		375	1.9132e-10	0.59494	0.85307	25.581	10	375	0.12214	-0.21089	0.096906	-1.6888	10	375	0.51592	-0.13852	0.10287	-0.67346	10	375	0.80266	-0.25762	0.23017	-0.25665	10
		380	5.7695e-10	0.44134	0.6612	22.868	10	380	0.14198	-0.22994	0.11082	-1.5942	10	380	0.51187	-0.13422	0.099384	-0.68012	10	380	0.93161	-0.23499	0.22609	-0.088009	10
		385	8.2379e-08	0.19954	0.39833	13.716	10	385	0.27749	-0.21475	0.12834	-1.1485	10	385	0.98816	-0.10669	0.10598	-0.015221	10	385	0.92268	-0.20596	0.21515	0.099538	10
		390	0.017024	-0.044414	0.19351	2.8577	10	390	0.15495	-0.2435	0.12065	-1.5385	10	390	0.11926	-0.13046	0.059493	-1.7037	10	390	0.94968	-0.1825	0.17739	-0.064706	10
		395	0.51287	-0.16379	0.12136	-0.67847	10	395	0.050231	-0.23522	0.080936	-2.2254	10	395	0.012299	-0.16268	0.032341	-3.0478	10	395	0.37016	-0.15584	0.2366	0.93839	10
		400	0.010725	-0.27769	0.051728	-3.1281	10	400	0.013668	-0.23089	0.048171	-2.9859	10	400	0.002955	-0.2322	0.018086	-3.9013	10	400	0.36939	-0.17406	0.26445	0.93996	10
		405	0.0010299	-0.25435	-0.00020596	-4.5677	10	405	0.0099102	-0.17747	0.031793	-3.1746	10	405	0.0010064	-0.25346	-0.00062112	-4.5827	10	405	0.0096047	-0.047873	0.27147	3.193	10
		410	0.00015445	-0.32781	-0.041533	-5.8835	10	410	0.018312	-0.13815	0.032687	-2.8152	10	410	0.00059644	-0.25182	-0.0097954	-4.9294	10	410	0.015092	-0.056149	0.25759	2.928	10
		415	2.4551e-05	-0.29085	-0.068115	-7.3495	10	415	0.068557	-0.12833	0.048982	-2.0408	10	415	0.010341	-0.2681	0.049056	-3.1496	10	415	0.034297	-0.081053	0.26914	2.4493	10
		420	0.00032476	-0.38969	-0.030961	-5.3475	10	420	0.11623	-0.1229	0.055593	-1.7197	10	420	0.0055827	-0.26853	0.034751	-3.5152	10	420	0.11035	-0.10718	0.24088	1.7518	10
		425	0.0001867	-0.42192	-0.048467	-5.744	10	425	0.13451	-0.10817	0.051246	-1.6283	10	425	0.0024199	-0.29545	0.01843	-4.0248	10	425	0.25534	-0.10935	0.18805	1.2067	10
		430	9.5311e-05	-0.4478	-0.069921	-6.2479	10	430	0.016093	-0.072404	0.016226	-2.8905	10	430	0.00043312	-0.3114	-0.018831	-5.1473	10	430	0.18781	-0.12553	0.23834	1.4137	10
		435	5.7877e-06	-0.44971	-0.13967	-8.6691	10	435	0.022361	-0.065866	0.016891	-2.6988	10	435	0.0019094	-0.27193	0.012065	-4.1728	10	435	0.34063	-0.14626	0.22849	1.0006	10
		440	5.0102e-05	-0.49081	-0.095201	-6.7552	10	440	0.0059123	-0.045449	0.0061008	-3.4809	10	440	0.00099598	-0.22116	-0.0007063	-4.5895	10	440	0.31835	-0.090216	0.1442	1.0502	10
		445	1.2377e-05	-0.52882	-0.14342	-7.9545	10	445	0.33191	-0.039062	0.024786	-1.0197	10	445	0.0017042	-0.2078	0.0074528	-4.2445	10	445	0.35971	-0.1615	0.10533	-0.95997	10
		450	2.7875e-06	-0.51957	-0.18018	-9.4025	10	450	0.92774	-0.042654	0.040949	-0.093001	10	450	0.00011709	-0.18344	-0.026361	-6.0909	10	450	0.87608	-0.19005	0.17717	-0.15998	10
		455	4.0714e-08	-0.46171	-0.24379	-14.764	10	455	0.66831	-0.035545	0.029271	-0.4414	10	455	0.0014336	-0.21926	0.0050632	-4.3544	10	455	0.68737	-0.16612	0.19933	0.41434	10
		460	1.8182e-08	-0.47196	-0.26314	-16.053	10	460	0.19437	-0.035861	0.019097	-1.3911	10	460	0.0033119	-0.21653	0.018811	-3.8313	10	460	0.3184	-0.14891	0.238	1.0501	10
		465	8.1321e-08	-0.54368	-0.27263	-13.734	10	465	0.9761	-0.055353	0.054612	-0.03072	10	465	0.020467	-0.21825	0.054035	-2.7503	10	465	0.92957	-0.26535	0.27611	0.090642	10
		470	3.8773e-08	-0.60295	-0.31948	-14.839	10	470	0.53413	-0.03687	0.048993	0.6439	10	470	0.026468	-0.17513	0.04793	-2.6005	10	470	0.77933	-0.19513	0.22142	0.28786	10
		475	1.0113e-08	-0.57182	-0.33056	-17.057	10	475	0.40232	-0.032218	0.047508	0.87457	10	475	0.0097595	-0.16929	0.030095	-3.1836	10	475	0.64216	-0.27284	0.22096	-0.47912	10
		480	1.1851e-08	-0.56219	-0.32191	-16.78	10	480	0.65228	-0.033138	0.027012	-0.46444	10	480	0.0077243	-0.16147	0.025372	-3.3218	10	480	0.39143	-0.24199	0.16253	-0.89577	10
		485	6.0584e-08	-0.52128	-0.26737	-14.164	10	485	0.97644	-0.032883	0.033322	0.030276	10	485	0.048044	-0.12856	0.043571	-2.2517	10	485	0.312	-0.28903	0.17961	-1.0648	10
		490	9.7987e-08	-0.53485	-0.26427	-13.468	10	490	0.93519	-0.025166	0.026104	0.083391	10	490	0.16275	-0.11364	0.057192	-1.5069	10	490	0.40504	-0.29282	0.19906	-0.86935	10
		495	1.5792e-07	-0.50436	-0.23951	-12.808	10	495	0.42972	-0.027712	0.039916	0.82296	10	495	0.39019	-0.12752	0.085556	-0.89821	10	495	0.17884	-0.32353	0.16777	-1.4458	10
		500	1.3375e-07	-0.52402	-0.25238	-13.034	10	500	0.79082	-0.035253	0.031279	-0.27244	10	500	0.13468	-0.13016	0.061689	-1.6276	10	500	0.047005	-0.2634	0.088604	-2.2645	10
		505	1.295e-07	-0.50007	-0.2415	-13.079	10	505	0.66183	-0.035337	0.02898	-0.45069	10	505	0.50812	-0.11342	0.083744	-0.6863	10	505	0.0067499	-0.27894	0.040583	-3.4019	10
		510	7.9575e-08	-0.48405	-0.24314	-13.766	10	510	0.17867	-0.037547	0.019464	-1.4464	10	510	0.6972	-0.089116	0.074726	-0.40052	10	510	0.034855	-0.33618	0.10183	-2.4399	10
		515	9.1587e-07	-0.4816	-0.19219	-10.617	10	515	0.85647	-0.036925	0.040059	0.1856	10	515	0.92326	-0.066527	0.069473	0.098791	10	515	0.034169	-0.38157	0.11476	-2.4515	10
		520	2.8547e-06	-0.45338	-0.15671	-9.3778	10	520	0.86936	-0.050262	0.046675	-0.16874	10	520	0.61909	-0.058947	0.07389	0.51301	10	520	0.098244	-0.35465	0.15206	-1.8233	10
		525	1.0935e-05	-0.39817	-0.11059	-8.0678	10	525	0.11409	-0.023985	0.053339	1.7312	10	525	0.36217	-0.085303	0.055765	-0.95485	10	525	0.056937	-0.26431	0.094866	-2.1513	10
		530	0.0001655	-0.36642	-0.044853	-5.8324	10	530	0.21331	-0.01819	0.033157	1.3292	10	530	0.60923	-0.095827	0.07595	-0.52769	10	530	0.068317	-0.2695	0.10274	-2.0429	10
		535	5.535e-05	-0.28701	-0.054018	-6.6749	10	535	0.18243	-0.021697	0.041578	1.4328	10	535	0.77335	-0.086409	0.075878	-0.29592	10	535	0.13053	-0.26823	0.12588	-1.6472	10
		540	0.00065358	-0.28634	-0.0093442	-4.868	10	540	0.8554	-0.030316	0.027928	-0.187	10	540	0.12602	-0.044578	0.096058	1.6693	10	540	0.28978	-0.17435	0.1057	-1.1178	10
		545	0.00027625	-0.2	-0.017989	-5.4617	10	545	0.88764	-0.021913	0.020563	-0.14493	10	545	0.27034	-0.039631	0.066885	1.1669	10	545	0.36597	-0.089167	0.058502	-0.94698	10
		550	0.059801	-0.14636	0.0534	-2.1222	10	550	0.72057	-0.027743	0.032614	0.36796	10	550	0.72331	-0.11517	0.098138	-0.36418	10	550	0.61641	-0.088676	0.070618	-0.51697	10

## Sheet: Figure 6 statistics
		Rh3 x Rh5						Rh3 x Rh6						Rh4 x Rh5						Rh4 x Rh6						Rh1xRh3						Rh1 x Rh4						Rh1 x Rh5						Rh1 x Rh6
		Wavelength (nm)	p-value	CI1	CI2	tstat	df	Wavelength (nm)	p-value	CI1	CI2	tstat	df	Wavelength (nm)	p-value	CI1	CI2	tstat	df	Wavelength (nm)	p-value	CI1	CI2	tstat	df	Wavelength (nm)	p-value	CI1	CI2	tstat	df	Wavelength (nm)	p-value	CI1	CI2	tstat	df	Wavelength (nm)	p-value	CI1	CI2	tstat	df	Wavelength (nm)	p-value	CI1	CI2	tstat	df
		315	0.14392	-0.18736	0.090685	-1.5856	10	315	0.013459	-0.35217	0.072963	-2.995	10	315	0.20277	-0.20181	0.10893	-1.3631	10	315	0.83378	-0.42909	0.39039	-0.2154	10	315	0.70483	-0.13038	0.10985	-0.38983	10	315	0.6825	-0.14516	0.1747	0.42122	10	315	0.16221	-0.10791	0.21465	1.5091	10	315	0.17221	-0.44342	0.22719	-1.4704	10
		320	0.59196	-0.11844	0.092794	-0.55368	10	320	0.0045512	-0.20887	0.023495	-3.6381	10	320	0.42763	-0.15726	0.10899	-0.82681	10	320	0.64352	-0.48015	0.38919	-0.47714	10	320	0.72308	-0.13527	0.15877	0.36449	10	320	0.98173	-0.15231	0.15388	0.023485	10	320	0.32567	-0.12091	0.19178	1.0336	10	320	0.1776	-0.43913	0.22721	-1.4503	10
		325	0.81021	-0.052592	0.047196	-0.2466	10	325	0.035361	-0.20832	0.063428	-2.4315	10	325	0.86253	-0.16073	0.14868	-0.17767	10	325	0.47966	-0.50722	0.36653	-0.73425	10	325	0.65218	-0.12192	0.14958	0.46459	10	325	0.65105	-0.12255	0.15046	0.46622	10	325	0.62275	-0.13796	0.17251	0.50758	10	325	0.32647	-0.38155	0.24075	-1.0318	10
		330	0.20681	-0.020325	0.037417	1.3499	10	330	0.45302	-0.15478	0.10952	-0.78077	10	330	0.52842	-0.15416	0.11554	-0.65311	10	330	0.5357	-0.49051	0.36955	-0.64138	10	330	0.53045	-0.12823	0.17085	0.64983	10	330	0.84317	-0.13549	0.14811	0.20305	10	330	0.90552	-0.16017	0.16896	0.12174	10	330	0.72067	-0.33988	0.28914	-0.36783	10
		335	0.078569	-0.055506	0.022148	-1.959	10	335	0.16536	-0.13438	0.067969	-1.4967	10	335	0.48404	-0.15777	0.1144	-0.72675	10	335	0.70579	-0.4478	0.37749	-0.3885	10	335	0.44113	-0.086169	0.12295	0.80212	10	335	0.80344	-0.14145	0.15824	0.2556	10	335	0.79533	-0.14762	0.13133	-0.26641	10	335	0.84044	-0.22431	0.24561	0.20663	10
		340	0.33275	-0.14015	0.089007	-1.0178	10	340	0.40987	-0.1771	0.1209	-0.86012	10	340	0.67071	-0.14964	0.12342	-0.43798	10	340	0.76484	-0.58784	0.51359	-0.30741	10	340	0.48792	-0.10041	0.13807	0.72016	10	340	0.51218	-0.15694	0.11623	-0.67961	10	340	0.64085	-0.14821	0.11992	-0.48103	10	340	0.78163	-0.26988	0.30583	0.28477	10
		345	0.20162	-0.17341	0.093433	-1.3668	10	345	0.25245	-0.20008	0.11592	-1.2145	10	345	0.52659	-0.10622	0.14191	0.65606	10	345	0.72136	-0.66438	0.56544	-0.36687	10	345	0.44607	-0.058867	0.083657	0.79321	10	345	0.71153	-0.13217	0.15623	0.3805	10	345	0.60279	-0.1176	0.092807	-0.53733	10	345	0.52339	-0.24083	0.32252	0.66126	10
		350	0.2497	-0.14904	0.086042	-1.2221	10	350	0.53864	-0.10389	0.078433	-0.63666	10	350	0.15256	-0.089539	0.18161	1.5484	10	350	0.79407	-0.56076	0.49849	-0.2681	10	350	0.62333	-0.037431	0.029944	-0.50673	10	350	0.27339	-0.045066	0.075779	1.159	10	350	0.78481	-0.032352	0.036593	0.2805	10	350	0.3293	-0.23178	0.36626	1.0255	10
		355	0.20379	-0.14028	0.07584	-1.3597	10	355	0.85446	-0.144	0.13258	-0.18823	10	355	0.31437	-0.12369	0.19854	1.0593	10	355	0.62265	-0.49572	0.3964	-0.50773	10	355	0.96787	-0.085398	0.086959	0.041295	10	355	0.11426	-0.048113	0.10695	1.7303	10	355	0.85737	-0.10185	0.11043	0.18442	10	355	0.34852	-0.23602	0.36583	0.98358	10
		360	0.22868	-0.15814	0.088728	-1.2823	10	360	0.65149	-0.088728	0.10891	0.46558	10	360	0.19723	-0.082592	0.15438	1.3814	10	360	0.87462	-0.42523	0.45654	0.16188	10	360	0.94976	-0.1294	0.13312	0.064606	10	360	0.6165	-0.11835	0.094252	-0.51684	10	360	0.6875	-0.12326	0.10273	-0.41416	10	360	0.4483	-0.24187	0.34311	0.78921	10
		365	0.29151	-0.17809	0.10819	-1.1136	10	365	0.55534	-0.10974	0.083837	-0.6102	10	365	0.60513	-0.093666	0.1185	0.53381	10	365	0.75656	-0.51122	0.44445	-0.31863	10	365	0.8095	-0.15039	0.16765	0.24754	10	365	0.55928	-0.10635	0.081469	-0.60403	10	365	0.30782	-0.1343	0.083079	-1.0745	10	365	0.60459	-0.28285	0.35798	0.53463	10
		370	0.3866	-0.18597	0.12436	-0.90529	10	370	0.36705	-0.11903	0.078172	-0.94475	10	370	0.80737	-0.069196	0.061993	-0.25037	10	370	0.90469	-0.49484	0.46888	-0.12282	10	370	0.87729	-0.19321	0.18024	-0.1584	10	370	0.55745	-0.11926	0.091243	-0.60689	10	370	0.36125	-0.12898	0.084246	-0.95676	10	370	0.46868	-0.2943	0.41075	0.75321	10
		375	0.40266	-0.20825	0.14127	-0.87393	10	375	0.28782	-0.17796	0.10765	-1.1226	10	375	0.31575	-0.088507	0.05522	-1.0562	10	375	0.8318	-0.48884	0.44423	-0.21802	10	375	0.90254	-0.19013	0.2009	0.12559	10	375	0.4319	-0.089965	0.12935	0.81895	10	375	0.50094	-0.13747	0.10096	-0.69825	10	375	0.41298	-0.30939	0.45202	0.85422	10
		380	0.4948	-0.19547	0.1429	-0.70853	10	380	0.29366	-0.20757	0.1264	-1.1083	10	380	0.24393	-0.073424	0.042067	-1.2382	10	380	0.82928	-0.45871	0.41624	-0.22134	10	380	0.94296	-0.16126	0.16653	0.073363	10	380	0.13071	-0.057873	0.12327	1.6464	10	380	0.81708	-0.099583	0.089725	-0.23748	10	380	0.69972	-0.31388	0.37374	0.39699	10
		385	0.82258	-0.17231	0.15575	-0.2302	10	385	0.67684	-0.16623	0.13763	-0.42925	10	385	0.67637	-0.090878	0.1098	0.42992	10	385	0.91356	-0.38585	0.36746	-0.11132	10	385	0.75093	-0.12199	0.14079	0.32629	10	385	0.2198	-0.079459	0.14344	1.3091	10	385	0.84034	-0.10386	0.11372	0.20677	10	385	0.57134	-0.30709	0.23723	-0.58526	10
		390	0.82943	-0.16374	0.14859	-0.22115	10	390	0.1874	-0.14444	0.076026	-1.4152	10	390	0.55253	-0.088566	0.067528	-0.61462	10	390	0.3926	-0.34634	0.23286	-0.89347	10	390	0.97703	-0.13603	0.1378	0.029517	10	390	0.60855	-0.1012	0.12775	0.52869	10	390	0.80769	-0.139	0.15512	0.24994	10	390	0.02066	-0.33832	0.084078	-2.7448	10
		395	0.91189	-0.14491	0.13787	-0.11349	10	395	0.1362	-0.14815	0.070469	-1.6204	10	395	0.61841	-0.09343	0.074501	-0.51402	10	395	0.1323	-0.33191	0.15643	-1.6388	10	395	0.84729	-0.14576	0.13365	-0.19764	10	395	0.98803	-0.11843	0.11923	0.015385	10	395	0.72467	-0.13271	0.15562	0.3623	10	395	0.0026608	-0.35874	0.025007	-3.9659	10
		400	0.81388	-0.1778	0.1599	-0.24172	10	400	0.029143	-0.15689	0.044517	-2.5444	10	400	0.057972	-0.14289	0.051595	-2.1406	10	400	0.052208	-0.37541	0.13087	-2.2026	10	400	0.92728	-0.16114	0.15466	-0.093589	10	400	0.47144	-0.11652	0.083663	-0.74842	10	400	0.99925	-0.10505	0.10501	-0.00096329	10	400	0.0002279	-0.36718	-0.037551	-5.5993	10
		405	0.82828	-0.17253	0.19025	0.22266	10	405	0.15977	-0.201	0.10056	-1.5188	10	405	0.027528	-0.15943	0.044284	-2.5776	10	405	0.013764	-0.37126	0.077699	-2.9819	10	405	0.73359	-0.14551	0.16971	0.35002	10	405	0.54755	-0.11132	0.084577	-0.6225	10	405	0.97321	-0.094574	0.093156	-0.034437	10	405	0.00012638	-0.40472	-0.056274	-6.0333	10
		410	0.68796	-0.1757	0.21074	0.41351	10	410	0.22974	-0.15442	0.086768	-1.2791	10	410	0.024335	-0.23595	0.062535	-2.6495	10	410	0.017921	-0.37854	0.088771	-2.8277	10	410	0.99318	-0.1399	0.13936	-0.0087619	10	410	0.12775	-0.13778	0.064216	-1.6607	10	410	0.57511	-0.10576	0.081912	-0.57944	10	410	9.9897e-05	-0.44304	-0.067925	-6.2118	10
		415	0.29931	-0.14584	0.23798	1.0947	10	415	0.15879	-0.11676	0.058304	-1.5228	10	415	0.058634	-0.29735	0.10778	-2.1339	10	415	0.022466	-0.30207	0.077606	-2.696	10	415	0.87844	-0.141	0.15105	0.15691	10	415	0.073842	-0.12318	0.048172	-1.9963	10	415	0.36183	-0.12266	0.08016	-0.95555	10	415	5.3059e-05	-0.45829	-0.087377	-6.7089	10
		420	0.14434	-0.11247	0.23215	1.5837	10	420	0.85369	-0.11156	0.10267	-0.18923	10	420	0.036412	-0.30266	0.093121	-2.4143	10	420	0.18697	-0.26154	0.13756	-1.4167	10	420	0.53938	-0.16658	0.12583	-0.63549	10	420	0.0065024	-0.16433	0.023384	-3.4241	10	420	0.080592	-0.14567	0.058607	-1.9437	10	420	3.6305e-05	-0.44911	-0.095369	-7.0192	10
		425	0.090738	-0.10098	0.24159	1.8718	10	425	0.55494	-0.08284	0.10846	0.61083	10	425	0.010028	-0.28347	0.051086	-3.1676	10	425	0.30354	-0.247	0.15208	-1.0846	10	425	0.7408	-0.18332	0.15787	-0.34013	10	425	0.09206	-0.17754	0.074555	-1.863	10	425	0.078162	-0.18878	0.075199	-1.9621	10	425	0.00013769	-0.46173	-0.061776	-5.969	10
		430	0.084775	-0.096732	0.23654	1.9131	10	430	0.0034896	-0.0089549	0.098376	3.7993	10	430	0.0097866	-0.25359	0.045145	-3.182	10	430	0.86665	-0.10718	0.099376	-0.17228	10	430	0.27997	-0.15517	0.09301	-1.1422	10	430	0.030369	-0.16809	0.048426	-2.5203	10	430	0.085292	-0.19805	0.081151	-1.9094	10	430	0.00032125	-0.47246	-0.037872	-5.3551	10
		435	0.10441	-0.118	0.26992	1.786	10	435	0.013579	-0.034552	0.1661	2.9898	10	435	0.022504	-0.25927	0.066655	-2.6951	10	435	0.64615	-0.1154	0.14213	0.47331	10	435	0.25895	-0.17116	0.099994	-1.1969	10	435	0.014161	-0.16564	0.035109	-2.9652	10	435	0.08347	-0.22555	0.091775	-1.9225	10	435	0.00063069	-0.52276	-0.018339	-4.8919	10
		440	0.081528	-0.10865	0.26905	1.9367	10	440	0.0045027	-0.021573	0.19329	3.6446	10	440	0.026573	-0.26148	0.07167	-2.5982	10	440	0.2544	-0.10098	0.17386	1.2092	10	440	0.11883	-0.15831	0.072115	-1.7059	10	440	0.00052662	-0.19703	-0.0093305	-5.0137	10	440	0.015378	-0.20241	0.044483	-2.9171	10	440	0.00033244	-0.5125	-0.039937	-5.3311	10
		445	0.063622	-0.10298	0.27651	2.0854	10	445	0.00855	-0.037549	0.22617	3.2617	10	445	0.043737	-0.31761	0.10422	-2.3069	10	445	0.54025	-0.20008	0.15123	-0.6341	10	445	0.063388	-0.17205	0.063997	-2.0876	10	445	0.00038805	-0.22713	-0.015391	-5.2233	10	445	0.0060337	-0.22503	0.030593	-3.4688	10	445	0.00053977	-0.54573	-0.024932	-4.9969	10
		450	0.072088	-0.097403	0.25103	2.0107	10	450	0.0030136	-0.018623	0.23446	3.8892	10	450	0.03656	-0.29971	0.092347	-2.412	10	450	0.27062	-0.25971	0.15394	-1.1661	10	450	0.033978	-0.17383	0.052172	-2.4548	10	450	0.00035939	-0.24746	-0.018019	-5.2766	10	450	0.0096668	-0.22998	0.040688	-3.1892	10	450	0.0021007	-0.56239	0.029009	-4.1129	10
		455	0.10493	-0.11305	0.25818	1.7829	10	455	0.0055378	-0.041823	0.32487	3.5201	10	455	0.097701	-0.30508	0.13057	-1.8267	10	455	0.39837	-0.3701	0.25011	-0.88221	10	455	0.037185	-0.16978	0.052629	-2.4021	10	455	0.00088045	-0.24204	-0.0028834	-4.6703	10	455	0.015559	-0.23846	0.052672	-2.9102	10	455	0.0052222	-0.54367	0.067328	-3.5553	10
		460	0.16251	-0.13279	0.26399	1.5079	10	460	0.0012652	-0.0052372	0.3745	4.4345	10	460	0.18768	-0.27891	0.14687	-1.4142	10	460	0.71589	-0.31012	0.26305	-0.37445	10	460	0.046297	-0.1869	0.062543	-2.2735	10	460	0.00027139	-0.22634	-0.020617	-5.4743	10	460	0.018664	-0.25089	0.059832	-2.8041	10	460	0.015329	-0.51816	0.11372	-2.9189	10
		465	0.085359	-0.10995	0.26828	1.9089	10	465	0.00017383	0.053762	0.45048	5.7963	10	465	0.11468	-0.28137	0.12673	-1.728	10	465	0.83071	-0.24186	0.26631	0.21946	10	465	0.069308	-0.24426	0.093564	-2.0343	10	465	2.9353e-05	-0.22539	-0.050553	-7.1974	10	465	0.012857	-0.29314	0.059486	-3.0217	10	465	0.024905	-0.50951	0.13625	-2.636	10
		470	0.021285	-0.058657	0.23324	2.7275	10	470	2.5197e-05	0.10547	0.45311	7.3272	10	470	0.060613	-0.22984	0.084232	-2.1142	10	470	0.74204	-0.22155	0.25707	0.33842	10	470	0.066125	-0.27226	0.10269	-2.0624	10	470	4.0573e-05	-0.25601	-0.05275	-6.9273	10	470	0.0094397	-0.32285	0.056434	-3.2032	10	470	0.021662	-0.52094	0.13193	-2.7173	10
		475	0.011845	-0.039577	0.2026	3.0698	10	475	2.6051e-05	0.10896	0.47186	7.2987	10	475	0.010633	-0.22698	0.042104	-3.1332	10	475	0.70572	-0.20902	0.24796	0.38859	10	475	0.064343	-0.27734	0.10367	-2.0787	10	475	7.332e-06	-0.24698	-0.07373	-8.4417	10	475	0.001547	-0.28644	0.0082187	-4.3059	10	475	0.026811	-0.51842	0.14257	-2.593	10
		480	0.065064	-0.068589	0.18282	2.072	10	480	5.8842e-05	0.084607	0.45819	6.6259	10	480	0.0077668	-0.19637	0.03095	-3.3185	10	480	0.99686	-0.22225	0.22264	0.0040375	10	480	0.064734	-0.24774	0.09279	-2.075	10	480	6.5203e-05	-0.25305	-0.045211	-6.5442	10	480	0.0026905	-0.26435	0.018656	-3.9591	10	480	0.040578	-0.49173	0.1572	-2.3509	10
		485	0.15137	-0.078989	0.1606	1.5534	10	485	0.00025486	0.046872	0.49272	5.5191	10	485	0.025996	-0.21079	0.057295	-2.611	10	485	0.7008	-0.1674	0.19919	0.39547	10	485	0.064742	-0.24885	0.093212	-2.075	10	485	0.00033219	-0.27737	-0.021628	-5.3316	10	485	0.0032669	-0.26436	0.02268	-3.8397	10	485	0.094012	-0.53033	0.2242	-1.8502	10
		490	0.39085	-0.091728	0.13664	0.89691	10	490	0.00047631	0.031237	0.57722	5.0821	10	490	0.045057	-0.24162	0.080105	-2.2894	10	490	0.96543	-0.19393	0.19774	0.044439	10	490	0.061999	-0.25094	0.092657	-2.1008	10	490	0.00046968	-0.28434	-0.015655	-5.0917	10	490	0.0051319	-0.28312	0.034651	-3.5658	10	490	0.11207	-0.53616	0.23973	-1.7423	10
		495	0.30495	-0.06803	0.11032	1.0813	10	495	0.00066566	0.019617	0.62526	4.8557	10	495	0.053972	-0.26015	0.091715	-2.183	10	495	0.8661	-0.25142	0.27124	0.173	10	495	0.050091	-0.23736	0.081595	-2.2271	10	495	0.00021922	-0.26364	-0.027613	-5.6273	10	495	0.0025553	-0.29314	0.019517	-3.991	10	495	0.12417	-0.51097	0.23603	-1.6785	10
		500	0.76891	-0.071367	0.081487	0.3019	10	500	0.0005835	0.026558	0.65747	4.9442	10	500	0.026349	-0.28201	0.07705	-2.6032	10	500	0.73317	-0.22029	0.25698	0.35058	10	500	0.023804	-0.22256	0.058484	-2.6623	10	500	2.4014e-05	-0.2302	-0.054193	-7.3685	10	500	0.00057849	-0.27225	-0.011157	-4.9501	10	500	0.10301	-0.45841	0.19954	-1.7943	10
		505	0.89266	-0.051997	0.055252	0.13842	10	505	0.00060522	0.025187	0.66455	4.9196	10	505	0.015005	-0.2277	0.049508	-2.9314	10	505	0.36371	-0.2033	0.31053	0.95166	10	505	0.070802	-0.23476	0.090553	-2.0215	10	505	1.1208e-05	-0.21059	-0.05822	-8.0452	10	505	0.00022903	-0.2587	-0.026376	-5.5958	10	505	0.21299	-0.38916	0.2134	-1.3302	10
		510	0.5127	-0.071162	0.052723	-0.67875	10	510	0.00024025	0.063091	0.63788	5.5614	10	510	0.046219	-0.22705	0.075935	-2.2745	10	510	0.41188	-0.21267	0.311	0.85629	10	510	0.081984	-0.22581	0.091351	-1.9333	10	510	8.3581e-05	-0.20193	-0.033115	-6.3494	10	510	6.0815e-05	-0.22714	-0.041505	-6.5996	10	510	0.23363	-0.39068	0.22072	-1.2677	10
		515	0.97126	-0.078253	0.079531	0.036937	10	515	0.00033345	0.051341	0.66052	5.329	10	515	0.18282	-0.1747	0.091228	-1.4314	10	515	0.47822	-0.21068	0.29186	0.73671	10	515	0.12729	-0.22891	0.10657	-1.663	10	515	0.00027448	-0.19034	-0.017199	-5.4663	10	515	0.00041053	-0.22023	-0.014102	-5.1843	10	515	0.40065	-0.3627	0.2456	-0.87781	10
		520	0.39708	-0.085343	0.057609	-0.88473	10	520	0.00069784	0.017988	0.63971	4.8242	10	520	0.29286	-0.17397	0.10584	-1.1103	10	520	0.49627	-0.18268	0.24961	0.70606	10	520	0.04376	-0.19776	0.064905	-2.3066	10	520	0.00875	-0.21263	0.035736	-3.248	10	520	0.0012634	-0.20582	0.0028568	-4.4354	10	520	0.36041	-0.3704	0.24174	-0.9585	10
		525	0.81265	-0.065304	0.058688	-0.24335	10	525	0.0017044	-0.024563	0.6847	4.2444	10	525	0.30437	-0.1343	0.082766	-1.0827	10	525	0.33502	-0.12883	0.2024	1.0128	10	525	0.025556	-0.186	0.050232	-2.6209	10	525	0.0026927	-0.1821	0.012863	-3.9586	10	525	0.0031878	-0.19729	0.016543	-3.8547	10	525	0.62701	-0.31647	0.25378	-0.5013	10
		530	0.2607	-0.061668	0.036107	-1.1922	10	530	0.0016018	-0.020311	0.64961	4.2838	10	530	0.064249	-0.14633	0.054671	-2.0795	10	530	0.32267	-0.13532	0.21531	1.0404	10	530	0.043128	-0.15359	0.050153	-2.3151	10	530	0.020817	-0.17612	0.043902	-2.7404	10	530	0.007122	-0.17741	0.02663	-3.37	10	530	0.88331	-0.25341	0.23721	-0.15057	10
		535	0.8816	-0.051654	0.055235	0.1528	10	535	0.0015911	-0.021633	0.70304	4.288	10	535	0.18463	-0.11294	0.059164	-1.4249	10	535	0.49624	-0.12901	0.17629	0.7061	10	535	0.056751	-0.13209	0.047358	-2.1533	10	535	0.031414	-0.12661	0.036931	-2.5006	10	535	0.0078501	-0.15332	0.024307	-3.3122	10	535	0.73726	-0.21486	0.25003	0.34497	10
		540	0.79156	-0.045304	0.040213	-0.27146	10	540	0.0003944	0.042834	0.64228	5.212	10	540	0.4889	-0.092306	0.067179	-0.7185	10	540	0.27053	-0.13112	0.22125	1.1664	10	540	0.12165	-0.10757	0.049365	-1.6913	10	540	0.11898	-0.091849	0.041856	-1.7051	10	540	0.025193	-0.12479	0.033516	-2.6293	10	540	0.51768	-0.16628	0.22361	0.67057	10
		545	0.98669	-0.028805	0.029022	0.017109	10	545	0.00061815	0.025944	0.71167	4.9054	10	545	0.70073	-0.036263	0.043151	0.39556	10	545	0.28561	-0.11391	0.18879	1.1281	10	545	0.11405	-0.077531	0.034859	-1.7314	10	545	0.14665	-0.043385	0.021124	-1.5736	10	545	0.01376	-0.077224	0.01616	-2.982	10	545	0.18147	-0.12908	0.24776	1.4363	10
		550	0.61994	-0.02321	0.018527	-0.51174	10	550	0.00063733	0.02415	0.70282	4.8849	10	550	0.34089	-0.00037551	0.00058646	1	10	550	0.42132	-0.1161	0.16841	0.83854	10	550	NA	0	0	NA	10	550	NA	0	0	NA	10	550	NA	0	0	NA	10	550	0.028718	-0.073681	0.26109	2.553	10
